# Supplementary material for: Chronic Aripiprazole and Trazodone Polypharmacy Effects on Systemic and Brain Cholesterol Biosynthesis
Source: Biomolecules. 2023 Aug 28;13(9):1321. doi: 10.3390/biom13091321 (PMC10526910; doi:10.3390/biom13091321)
Supplement: Supplementary file 1 [file biomolecules-13-01321-s001.zip]

Archive with 1 entries (1 files):
- biomolecules-2541146-SI.pdf
